# Supplementary material for: Response of Benthic Fauna to Habitat Heterogeneity in a Shallow Temperate Lake
Source: Animals (Basel). 2021 Aug 25;11(9):2488. doi: 10.3390/ani11092488 (PMC8468703; doi:10.3390/ani11092488)
Supplement: Supplementary file 1 [file animals-11-02488-s001.zip]

Archive with 1 entries (1 files):
- animals-1302021-SI.pdf
